# Supplementary material for: Baseline Blood CD8+ T Cell Activation Potency Discriminates Responders from Non-Responders to Immune Checkpoint Inhibition Combined with Stereotactic Radiotherapy in Non-Small-Cell Lung Cancer
Source: Cancers (Basel). 2024 Jul 19;16(14):2592. doi: 10.3390/cancers16142592 (PMC11275013; doi:10.3390/cancers16142592)
Supplement: Supplementary file 1 [file cancers-16-02592-s001.zip]

Archive with 1 entries (1 files):
- cancers-3093785-supplementary.pdf
